# Supplementary material for: Vascular Morbidity and Mortality in Craniopharyngioma Patients—A Scoping Review
Source: Cancers (Basel). 2024 Mar 8;16(6):1099. doi: 10.3390/cancers16061099 (PMC10969212; doi:10.3390/cancers16061099)
Supplement: Supplementary file 1 [file cancers-16-01099-s001.zip]

Archive with 1 entries (1 files):
- cancers-2873456-supplementary.pdf
